# Supplementary material for: Humble Leadership and Team Innovation: The Mediating Role of Team Reflexivity and the Moderating Role of Expertise Diversity in Teams
Source: Front Psychol. 2022 Apr 18;13:726708. doi: 10.3389/fpsyg.2022.726708 (PMC9097902; doi:10.3389/fpsyg.2022.726708)
Supplement: Supplementary file 1 [file Table_1.xlsx]

## Sheet: Sheet1
Company number	Team Number	Team Size	Gender1	Gender2	Gender3	Gender4	Gender5	Gender6	Gender7	Gender8	Gender9	Gender10	Gender11	Gender12	Gender13	Gender14	Gender15	Age1	Age2	Age3	Age4	Age5	Age6	Age7	Age8	Age9	Age10	Age11	Age12	Age13	Age14	Age15	Tenure1	Tenure2	Tenure3	Tenure4	Tenure5	Tenure6	Tenure7	Tenure8	Tenure9	Tenure10	Tenure11	Tenure12	Tenure13	Tenure14	Tenure15	Expertise1	Expertise2
8	1	5	1	0	1	0	1	—	—	—	—	—	—	—	—	—	—	30	44	46	35	33	—	—	—	—	—	—	—	—	—	—	0	1	1	4	2	—	—	—	—	—	—	—	—	—	—	0	0
1	2	10	0	0	1	0	0	0	0	1	1	0	—	—	—	—	—	41	59	53	41	25	37	30	32	37	43	—	—	—	—	—	6	7	4	2	1	7	2	0	3	6	—	—	—	—	—	1	4
1	3	7	1	1	1	1	1	1	0	—	—	—	—	—	—	—	—	34	44	43	32	36	33	45	—	—	—	—	—	—	—	—	1	4	1	2	6	4	2	—	—	—	—	—	—	—	—	3	0
3	4	4	0	0	1	0	—	—	—	—	—	—	—	—	—	—	—	47	35	39	47	—	—	—	—	—	—	—	—	—	—	—	6	5	0	4	—	—	—	—	—	—	—	—	—	—	—	0	0
3	5	5	0	0	0	1	0	—	—	—	—	—	—	—	—	—	—	39	39	43	25	56	—	—	—	—	—	—	—	—	—	—	2	6	4	2	6	—	—	—	—	—	—	—	—	—	—	0	0
2	6	7	0	0	0	0	1	0	1	—	—	—	—	—	—	—	—	51	35	44	44	51	59	44	—	—	—	—	—	—	—	—	3	3	3	5	3	4	2	—	—	—	—	—	—	—	—	0	3
2	7	8	0	0	1	0	0	0	1	0	—	—	—	—	—	—	—	38	38	41	41	29	34	51	39	—	—	—	—	—	—	—	3	2	4	2	3	2	0	3	—	—	—	—	—	—	—	0	0
2	8	5	1	0	1	1	1	—	—	—	—	—	—	—	—	—	—	26	48	38	45	37	—	—	—	—	—	—	—	—	—	—	0	4	6	3	6	—	—	—	—	—	—	—	—	—	—	0	0
2	9	4	0	0	1	0	—	—	—	—	—	—	—	—	—	—	—	38	43	51	34	—	—	—	—	—	—	—	—	—	—	—	3	1	1	5	—	—	—	—	—	—	—	—	—	—	—	0	1
3	10	4	0	1	0	0	—	—	—	—	—	—	—	—	—	—	—	30	38	44	25	—	—	—	—	—	—	—	—	—	—	—	3	5	1	1	—	—	—	—	—	—	—	—	—	—	—	0	0
1	11	10	0	0	0	0	1	1	0	0	0	1	—	—	—	—	—	37	53	26	35	40	42	41	24	38	37	—	—	—	—	—	4	2	4	1	3	2	4	1	2	1	—	—	—	—	—	0	0
1	12	6	0	0	0	0	0	0	—	—	—	—	—	—	—	—	—	55	47	37	50	28	37	—	—	—	—	—	—	—	—	—	4	4	1	3	4	3	—	—	—	—	—	—	—	—	—	0	0
1	13	10	0	0	1	0	0	0	1	0	1	0	—	—	—	—	—	55	25	38	51	43	49	42	45	45	42	—	—	—	—	—	4	0	0	3	2	3	4	3	6	5	—	—	—	—	—	1	0
3	14	10	1	1	1	0	1	0	1	1	0	0	—	—	—	—	—	31	48	26	42	29	34	55	34	50	27	—	—	—	—	—	4	5	3	3	2	3	5	4	1	4	—	—	—	—	—	0	4
2	15	5	0	1	0	0	0	—	—	—	—	—	—	—	—	—	—	42	35	40	51	36	—	—	—	—	—	—	—	—	—	—	2	1	4	4	4	—	—	—	—	—	—	—	—	—	—	0	0
1	16	12	0	0	0	1	0	1	1	0	0	1	0	0	—	—	—	40	38	32	47	28	26	41	45	41	38	57	45	—	—	—	2	2	2	1	0	2	2	2	4	0	1	2	—	—	—	5	0
17	17	8	0	0	0	0	0	1	0	0	—	—	—	—	—	—	—	44	33	49	57	25	32	47	57	—	—	—	—	—	—	—	0	3	5	2	0	3	2	5	—	—	—	—	—	—	—	6	0
4	18	10	0	1	0	0	0	0	1	0	0	1	—	—	—	—	—	32	38	40	45	44	48	39	32	39	32	—	—	—	—	—	6	3	5	2	5	3	4	5	3	1	—	—	—	—	—	0	2
4	19	10	0	1	1	0	0	0	0	0	1	0	—	—	—	—	—	58	36	45	28	31	53	24	44	25	33	—	—	—	—	—	4	7	1	3	2	6	1	5	1	3	—	—	—	—	—	0	1
5	20	4	0	0	1	1	—	—	—	—	—	—	—	—	—	—	—	50	33	54	43	—	—	—	—	—	—	—	—	—	—	—	4	3	5	3	—	—	—	—	—	—	—	—	—	—	—	0	0
5	21	5	1	0	1	0	0	—	—	—	—	—	—	—	—	—	—	58	51	46	42	38	—	—	—	—	—	—	—	—	—	—	1	3	0	3	2	—	—	—	—	—	—	—	—	—	—	1	0
4	22	6	0	1	0	0	0	1	—	—	—	—	—	—	—	—	—	28	31	46	27	33	38	—	—	—	—	—	—	—	—	—	5	4	6	1	3	4	—	—	—	—	—	—	—	—	—	1	0
3	23	3	0	0	0	—	—	—	—	—	—	—	—	—	—	—	—	47	26	49	—	—	—	—	—	—	—	—	—	—	—	—	4	3	3	—	—	—	—	—	—	—	—	—	—	—	—	0	2
5	24	4	0	0	1	0	—	—	—	—	—	—	—	—	—	—	—	46	36	35	40	—	—	—	—	—	—	—	—	—	—	—	2	2	3	5	—	—	—	—	—	—	—	—	—	—	—	0	0
5	25	8	0	1	0	0	1	0	0	0	—	—	—	—	—	—	—	39	25	41	36	38	43	30	40	—	—	—	—	—	—	—	5	2	2	4	1	3	2	6	—	—	—	—	—	—	—	1	0
4	26	9	0	0	0	0	0	0	0	0	1	—	—	—	—	—	—	38	34	35	35	53	23	51	43	38	—	—	—	—	—	—	3	5	3	5	0	1	5	1	3	—	—	—	—	—	—	0	0
5	27	8	0	0	0	0	0	1	0	1	—	—	—	—	—	—	—	41	27	32	37	49	33	55	36	—	—	—	—	—	—	—	4	2	1	1	6	2	1	1	—	—	—	—	—	—	—	1	0
8	28	3	1	0	0	—	—	—	—	—	—	—	—	—	—	—	—	40	30	59	—	—	—	—	—	—	—	—	—	—	—	—	1	1	7	—	—	—	—	—	—	—	—	—	—	—	—	0	0
10	29	10	1	0	0	0	0	1	0	0	0	0	—	—	—	—	—	38	42	48	39	47	58	32	39	51	48	—	—	—	—	—	2	3	4	2	3	4	1	3	0	4	—	—	—	—	—	1	2
5	30	7	0	1	0	1	1	0	0	—	—	—	—	—	—	—	—	33	48	28	34	36	36	46	—	—	—	—	—	—	—	—	0	1	4	3	0	0	6	—	—	—	—	—	—	—	—	0	1
4	31	12	0	1	0	0	0	0	0	0	0	1	0	0	—	—	—	38	34	54	27	28	26	43	40	47	43	49	31	—	—	—	2	2	3	3	5	1	3	5	2	2	5	6	—	—	—	3	0
3	32	5	1	0	1	0	0	—	—	—	—	—	—	—	—	—	—	47	32	49	52	47	—	—	—	—	—	—	—	—	—	—	1	0	4	1	2	—	—	—	—	—	—	—	—	—	—	0	0
4	33	13	0	0	1	1	0	1	0	0	1	0	0	0	0	—	—	44	29	43	28	47	29	34	36	52	52	38	49	55	—	—	2	2	5	0	2	1	1	1	4	0	5	4	4	—	—	0	0
14	34	11	0	1	0	1	0	0	0	1	0	0	0	—	—	—	—	38	59	59	49	26	30	36	39	35	29	52	—	—	—	—	3	4	4	8	3	5	0	2	3	0	1	—	—	—	—	0	2
4	35	12	0	0	0	0	0	0	1	0	0	0	0	0	—	—	—	45	30	29	57	52	34	42	47	53	42	40	59	—	—	—	3	4	7	4	1	7	5	4	3	2	3	4	—	—	—	0	0
6	36	8	0	1	0	0	0	0	0	0	—	—	—	—	—	—	—	43	36	48	29	49	38	48	32	—	—	—	—	—	—	—	2	3	1	4	4	2	4	0	—	—	—	—	—	—	—	3	0
11	37	8	0	0	0	0	1	0	0	1	—	—	—	—	—	—	—	31	44	41	31	45	38	39	31	—	—	—	—	—	—	—	3	2	1	2	3	0	4	7	—	—	—	—	—	—	—	3	0
7	38	3	0	0	1	—	—	—	—	—	—	—	—	—	—	—	—	37	27	53	—	—	—	—	—	—	—	—	—	—	—	—	2	4	2	—	—	—	—	—	—	—	—	—	—	—	—	0	0
6	39	9	0	1	1	1	1	1	1	1	0	—	—	—	—	—	—	26	40	37	32	32	42	28	55	45	—	—	—	—	—	—	2	3	2	6	3	2	0	4	2	—	—	—	—	—	—	0	6
5	40	13	0	0	0	0	1	1	1	0	0	0	1	0	0	—	—	34	55	25	27	29	53	43	40	39	40	54	45	39	—	—	2	3	1	3	3	4	2	4	3	3	0	3	3	—	—	0	6
5	41	3	0	0	1	—	—	—	—	—	—	—	—	—	—	—	—	27	34	40	—	—	—	—	—	—	—	—	—	—	—	—	2	6	1	—	—	—	—	—	—	—	—	—	—	—	—	0	1
7	42	4	0	0	0	0	—	—	—	—	—	—	—	—	—	—	—	41	46	45	47	—	—	—	—	—	—	—	—	—	—	—	2	1	1	0	—	—	—	—	—	—	—	—	—	—	—	0	1
6	43	12	0	0	1	0	0	1	1	0	0	1	0	1	—	—	—	46	25	33	55	31	46	35	44	40	46	51	52	—	—	—	2	2	1	1	1	0	2	2	5	3	3	2	—	—	—	4	2
7	44	3	1	0	0	—	—	—	—	—	—	—	—	—	—	—	—	43	33	47	—	—	—	—	—	—	—	—	—	—	—	—	5	3	3	—	—	—	—	—	—	—	—	—	—	—	—	0	0
7	45	4	1	0	0	0	—	—	—	—	—	—	—	—	—	—	—	33	38	36	46	—	—	—	—	—	—	—	—	—	—	—	5	1	5	3	—	—	—	—	—	—	—	—	—	—	—	1	1
6	46	13	1	1	0	1	0	0	0	0	0	0	0	1	0	—	—	46	43	28	38	48	45	29	29	50	35	47	25	39	—	—	1	1	3	4	3	4	2	2	2	2	4	0	4	—	—	3	0
6	47	6	0	0	1	0	0	0	—	—	—	—	—	—	—	—	—	43	36	34	25	39	52	—	—	—	—	—	—	—	—	—	6	4	1	3	1	4	—	—	—	—	—	—	—	—	—	0	0
7	48	6	1	0	0	0	0	0	—	—	—	—	—	—	—	—	—	44	57	54	29	51	33	—	—	—	—	—	—	—	—	—	1	7	5	4	6	1	—	—	—	—	—	—	—	—	—	0	0
1	49	15	1	0	0	0	0	1	0	0	1	0	0	0	0	1	0	23	48	41	43	32	40	41	36	32	54	30	59	42	30	50	0	1	4	1	1	1	4	1	5	1	4	7	3	1	4	1	1
7	50	4	0	0	0	1	—	—	—	—	—	—	—	—	—	—	—	41	52	33	30	—	—	—	—	—	—	—	—	—	—	—	1	4	4	0	—	—	—	—	—	—	—	—	—	—	—	0	0
6	51	11	1	0	1	0	0	0	1	0	0	0	1	—	—	—	—	30	56	43	35	39	32	38	27	28	31	41	—	—	—	—	4	1	0	6	5	1	1	0	2	2	7	—	—	—	—	0	0
7	52	3	0	0	0	—	—	—	—	—	—	—	—	—	—	—	—	28	31	57	—	—	—	—	—	—	—	—	—	—	—	—	1	2	1	—	—	—	—	—	—	—	—	—	—	—	—	0	1
4	53	11	1	0	0	0	1	0	0	1	0	0	1	—	—	—	—	39	39	43	38	40	41	52	26	33	47	46	—	—	—	—	3	5	3	4	2	1	7	1	4	2	1	—	—	—	—	0	2
7	54	4	1	0	1	0	—	—	—	—	—	—	—	—	—	—	—	36	32	45	38	—	—	—	—	—	—	—	—	—	—	—	4	2	1	1	—	—	—	—	—	—	—	—	—	—	—	0	0
6	55	9	0	1	0	0	0	0	1	1	1	—	—	—	—	—	—	55	43	25	38	40	49	39	39	46	—	—	—	—	—	—	2	3	1	4	3	5	4	3	0	—	—	—	—	—	—	3	2
3	56	5	0	0	0	0	0	—	—	—	—	—	—	—	—	—	—	57	31	39	28	40	—	—	—	—	—	—	—	—	—	—	5	2	7	1	5	—	—	—	—	—	—	—	—	—	—	0	0
1	57	8	0	1	0	0	0	1	1	0	—	—	—	—	—	—	—	52	28	27	32	49	35	31	46	—	—	—	—	—	—	—	5	0	1	4	7	3	3	4	—	—	—	—	—	—	—	4	0
8	58	6	0	1	0	0	0	0	—	—	—	—	—	—	—	—	—	30	59	59	45	39	50	—	—	—	—	—	—	—	—	—	3	4	4	2	1	5	—	—	—	—	—	—	—	—	—	0	0
2	59	7	0	0	1	1	1	0	1	—	—	—	—	—	—	—	—	47	29	42	34	28	44	27	—	—	—	—	—	—	—	—	6	5	4	3	1	4	3	—	—	—	—	—	—	—	—	2	0
8	60	3	0	0	0	—	—	—	—	—	—	—	—	—	—	—	—	29	26	45	—	—	—	—	—	—	—	—	—	—	—	—	2	3	1	—	—	—	—	—	—	—	—	—	—	—	—	0	3
8	61	7	0	1	0	0	1	1	1	—	—	—	—	—	—	—	—	31	37	40	34	49	40	41	—	—	—	—	—	—	—	—	6	2	1	0	6	2	5	—	—	—	—	—	—	—	—	0	1
8	62	6	1	0	0	0	1	0	—	—	—	—	—	—	—	—	—	35	31	49	30	41	46	—	—	—	—	—	—	—	—	—	5	1	1	2	3	4	—	—	—	—	—	—	—	—	—	1	0
11	63	6	1	1	1	1	1	0	—	—	—	—	—	—	—	—	—	26	45	45	59	43	50	—	—	—	—	—	—	—	—	—	1	5	4	5	1	6	—	—	—	—	—	—	—	—	—	0	0
8	64	6	0	1	1	1	0	0	—	—	—	—	—	—	—	—	—	41	36	49	56	30	31	—	—	—	—	—	—	—	—	—	2	1	1	2	1	2	—	—	—	—	—	—	—	—	—	2	0
9	65	7	0	0	0	1	0	0	0	—	—	—	—	—	—	—	—	37	37	45	35	58	53	34	—	—	—	—	—	—	—	—	3	1	2	4	7	6	1	—	—	—	—	—	—	—	—	3	0
7	66	6	0	0	0	1	0	0	—	—	—	—	—	—	—	—	—	55	42	35	44	42	46	—	—	—	—	—	—	—	—	—	5	4	0	4	2	2	—	—	—	—	—	—	—	—	—	0	0
9	67	6	1	0	1	0	1	1	—	—	—	—	—	—	—	—	—	37	29	47	47	29	36	—	—	—	—	—	—	—	—	—	3	2	3	2	1	9	—	—	—	—	—	—	—	—	—	0	0
9	68	10	0	1	0	1	0	1	0	0	0	1	—	—	—	—	—	33	54	42	40	33	44	33	32	40	49	—	—	—	—	—	1	0	3	5	4	4	1	2	5	1	—	—	—	—	—	8	0
11	69	9	0	1	0	0	0	0	0	0	0	—	—	—	—	—	—	57	35	57	48	48	47	50	35	53	—	—	—	—	—	—	3	3	4	2	4	3	2	5	5	—	—	—	—	—	—	0	1
10	70	5	0	0	0	0	0	—	—	—	—	—	—	—	—	—	—	36	31	40	34	34	—	—	—	—	—	—	—	—	—	—	2	3	4	4	3	—	—	—	—	—	—	—	—	—	—	3	0
6	71	9	0	1	0	0	0	0	0	0	0	—	—	—	—	—	—	30	37	43	45	49	53	47	43	35	—	—	—	—	—	—	4	3	4	2	1	1	2	3	5	—	—	—	—	—	—	3	0
9	72	10	0	0	0	0	1	0	0	1	1	0	—	—	—	—	—	50	42	37	32	44	26	58	27	37	40	—	—	—	—	—	1	3	2	0	3	2	2	2	4	1	—	—	—	—	—	0	0
10	73	5	1	0	1	0	0	—	—	—	—	—	—	—	—	—	—	52	50	43	26	56	—	—	—	—	—	—	—	—	—	—	5	4	4	1	3	—	—	—	—	—	—	—	—	—	—	0	0
10	74	8	1	1	0	0	1	0	0	0	—	—	—	—	—	—	—	32	56	43	34	38	25	42	35	—	—	—	—	—	—	—	2	5	1	5	1	1	3	1	—	—	—	—	—	—	—	1	0
10	75	9	0	1	0	0	1	1	0	0	0	—	—	—	—	—	—	34	33	31	59	33	56	50	37	32	—	—	—	—	—	—	1	2	3	2	6	6	7	1	1	—	—	—	—	—	—	0	6
10	76	7	0	1	1	0	1	1	0	—	—	—	—	—	—	—	—	37	42	25	50	31	28	30	—	—	—	—	—	—	—	—	0	3	2	2	0	4	2	—	—	—	—	—	—	—	—	0	0
10	77	6	0	1	0	0	0	0	—	—	—	—	—	—	—	—	—	50	52	39	36	35	50	—	—	—	—	—	—	—	—	—	3	1	5	4	2	6	—	—	—	—	—	—	—	—	—	0	0
9	78	13	0	1	1	1	0	1	0	0	0	1	1	1	0	—	—	47	46	49	37	29	35	35	40	45	30	38	40	54	—	—	5	6	5	3	4	2	1	5	3	0	1	7	3	—	—	2	0
10	79	4	0	0	0	0	—	—	—	—	—	—	—	—	—	—	—	48	31	29	28	—	—	—	—	—	—	—	—	—	—	—	7	2	5	1	—	—	—	—	—	—	—	—	—	—	—	0	1
9	80	12	0	0	0	1	0	0	1	1	1	0	0	0	—	—	—	41	35	34	37	49	41	30	30	41	38	46	48	—	—	—	6	3	2	3	1	4	2	2	0	2	1	4	—	—	—	0	2
10	81	7	1	0	0	1	1	0	0	—	—	—	—	—	—	—	—	27	38	39	46	31	47	39	—	—	—	—	—	—	—	—	2	2	4	0	5	3	3	—	—	—	—	—	—	—	—	1	1
12	82	14	1	0	1	0	1	1	0	1	0	0	1	0	0	0	—	52	32	51	38	46	35	35	26	59	29	44	43	57	37	—	2	1	6	3	2	4	6	2	5	6	2	5	5	4	—	0	0
17	83	8	0	0	0	0	0	0	0	1	—	—	—	—	—	—	—	42	59	28	33	52	29	50	52	—	—	—	—	—	—	—	3	5	1	1	5	3	6	4	—	—	—	—	—	—	—	1	5
11	84	4	0	1	0	0	—	—	—	—	—	—	—	—	—	—	—	35	33	43	30	—	—	—	—	—	—	—	—	—	—	—	1	4	1	1	—	—	—	—	—	—	—	—	—	—	—	0	2
11	85	8	0	0	1	1	1	0	0	0	—	—	—	—	—	—	—	50	48	41	40	26	50	31	37	—	—	—	—	—	—	—	3	1	7	0	1	7	5	2	—	—	—	—	—	—	—	0	2
9	86	7	0	1	0	0	0	0	1	—	—	—	—	—	—	—	—	56	30	56	55	35	38	44	—	—	—	—	—	—	—	—	2	3	2	5	2	2	3	—	—	—	—	—	—	—	—	0	0
11	87	5	1	0	0	0	1	—	—	—	—	—	—	—	—	—	—	53	32	32	48	46	—	—	—	—	—	—	—	—	—	—	1	2	3	2	3	—	—	—	—	—	—	—	—	—	—	0	2
9	88	9	0	0	0	0	0	1	1	1	0	—	—	—	—	—	—	39	45	34	46	42	46	33	48	46	—	—	—	—	—	—	4	0	6	3	1	3	3	6	4	—	—	—	—	—	—	0	0
10	89	4	0	0	1	0	—	—	—	—	—	—	—	—	—	—	—	45	25	51	41	—	—	—	—	—	—	—	—	—	—	—	3	1	5	1	—	—	—	—	—	—	—	—	—	—	—	1	0
11	90	6	0	1	1	1	1	0	—	—	—	—	—	—	—	—	—	37	41	43	41	47	34	—	—	—	—	—	—	—	—	—	6	5	1	4	5	2	—	—	—	—	—	—	—	—	—	1	0
12	91	5	0	1	0	0	1	—	—	—	—	—	—	—	—	—	—	48	41	35	28	46	—	—	—	—	—	—	—	—	—	—	1	0	4	5	5	—	—	—	—	—	—	—	—	—	—	0	0
12	92	6	0	0	0	0	0	0	—	—	—	—	—	—	—	—	—	45	44	35	32	43	37	—	—	—	—	—	—	—	—	—	2	4	2	3	4	0	—	—	—	—	—	—	—	—	—	0	1
11	93	4	0	1	0	0	—	—	—	—	—	—	—	—	—	—	—	42	53	45	53	—	—	—	—	—	—	—	—	—	—	—	4	2	2	3	—	—	—	—	—	—	—	—	—	—	—	0	0
12	94	12	1	0	0	0	1	0	1	0	0	1	0	1	—	—	—	55	46	27	44	34	35	38	29	43	56	31	29	—	—	—	5	5	3	6	0	3	2	2	4	4	2	0	—	—	—	0	0
12	95	7	1	1	0	1	0	0	0	—	—	—	—	—	—	—	—	25	40	46	42	35	44	37	—	—	—	—	—	—	—	—	1	6	5	3	3	2	1	—	—	—	—	—	—	—	—	0	1
12	96	12	0	0	0	0	0	0	0	0	0	1	0	0	—	—	—	40	50	30	42	45	45	59	53	38	53	37	27	—	—	—	2	2	2	3	1	2	7	3	2	2	3	5	—	—	—	0	0
14	97	12	0	1	0	1	0	0	0	1	0	0	0	1	—	—	—	33	54	38	43	44	29	40	51	52	43	56	33	—	—	—	2	5	3	2	4	2	1	2	4	2	1	2	—	—	—	2	0
14	98	10	1	0	0	1	1	0	1	0	0	1	—	—	—	—	—	45	50	24	31	43	43	40	37	33	24	—	—	—	—	—	2	3	0	6	0	0	3	3	1	2	—	—	—	—	—	3	7
13	99	9	0	1	0	0	1	1	0	0	0	—	—	—	—	—	—	38	29	45	35	58	45	30	39	51	—	—	—	—	—	—	4	2	4	2	2	4	4	3	2	—	—	—	—	—	—	5	0
13	100	4	0	0	0	0	—	—	—	—	—	—	—	—	—	—	—	42	56	40	59	—	—	—	—	—	—	—	—	—	—	—	1	3	1	2	—	—	—	—	—	—	—	—	—	—	—	0	3
5	101	6	1	0	0	0	0	1	—	—	—	—	—	—	—	—	—	31	49	31	39	47	28	—	—	—	—	—	—	—	—	—	1	3	3	4	3	3	—	—	—	—	—	—	—	—	—	2	0
18	102	5	0	1	0	1	0	—	—	—	—	—	—	—	—	—	—	38	50	46	47	45	—	—	—	—	—	—	—	—	—	—	2	3	2	7	2	—	—	—	—	—	—	—	—	—	—	0	0
13	103	4	1	0	0	0	—	—	—	—	—	—	—	—	—	—	—	40	34	49	33	—	—	—	—	—	—	—	—	—	—	—	8	3	2	7	—	—	—	—	—	—	—	—	—	—	—	0	2
13	104	3	0	0	1	—	—	—	—	—	—	—	—	—	—	—	—	36	32	54	—	—	—	—	—	—	—	—	—	—	—	—	1	6	6	—	—	—	—	—	—	—	—	—	—	—	—	0	0
7	105	6	0	0	0	0	0	1	—	—	—	—	—	—	—	—	—	48	30	44	33	28	30	—	—	—	—	—	—	—	—	—	6	1	0	6	2	0	—	—	—	—	—	—	—	—	—	0	0
17	106	11	0	0	1	1	1	0	0	0	0	1	0	—	—	—	—	58	40	41	56	53	50	37	49	35	29	28	—	—	—	—	6	3	3	1	6	2	5	4	2	2	1	—	—	—	—	1	2
18	107	4	0	0	0	1	—	—	—	—	—	—	—	—	—	—	—	38	35	29	42	—	—	—	—	—	—	—	—	—	—	—	0	1	2	3	—	—	—	—	—	—	—	—	—	—	—	0	0
14	108	13	0	0	0	0	0	0	0	1	1	0	0	0	0	—	—	30	36	34	51	42	38	50	37	37	28	31	25	48	—	—	2	2	4	5	3	2	3	1	2	2	1	1	3	—	—	1	0
14	109	11	1	1	0	0	0	0	0	0	1	1	1	—	—	—	—	34	52	38	27	33	31	30	46	35	37	47	—	—	—	—	2	4	4	4	0	3	2	4	5	0	3	—	—	—	—	0	0
14	110	8	0	0	1	1	0	0	0	0	—	—	—	—	—	—	—	47	37	58	30	31	39	45	28	—	—	—	—	—	—	—	3	4	6	2	4	2	2	0	—	—	—	—	—	—	—	0	0
14	111	6	0	0	0	0	1	0	—	—	—	—	—	—	—	—	—	35	49	43	30	41	34	—	—	—	—	—	—	—	—	—	5	7	1	2	3	5	—	—	—	—	—	—	—	—	—	0	1
13	112	3	0	1	0	—	—	—	—	—	—	—	—	—	—	—	—	59	34	30	—	—	—	—	—	—	—	—	—	—	—	—	4	2	2	—	—	—	—	—	—	—	—	—	—	—	—	0	0
15	113	5	1	0	0	1	0	—	—	—	—	—	—	—	—	—	—	42	34	39	30	36	—	—	—	—	—	—	—	—	—	—	2	3	3	6	1	—	—	—	—	—	—	—	—	—	—	0	0
15	114	10	0	0	0	0	0	0	0	0	1	0	—	—	—	—	—	55	38	26	35	26	30	58	54	27	36	—	—	—	—	—	2	2	2	0	1	1	2	3	1	3	—	—	—	—	—	0	0
15	115	12	0	0	0	0	0	0	0	0	1	1	1	1	—	—	—	49	39	48	39	39	30	30	38	41	34	33	44	—	—	—	5	4	4	4	4	3	2	4	1	4	1	1	—	—	—	4	2
15	116	9	1	0	0	0	0	1	0	0	0	—	—	—	—	—	—	44	46	50	36	57	40	34	52	46	—	—	—	—	—	—	3	1	3	2	6	2	1	4	5	—	—	—	—	—	—	0	1
15	117	10	0	0	1	0	0	1	0	1	0	1	—	—	—	—	—	35	33	44	30	41	43	35	33	39	40	—	—	—	—	—	1	3	2	3	3	1	4	1	4	6	—	—	—	—	—	0	0
15	118	5	1	0	1	0	0	—	—	—	—	—	—	—	—	—	—	37	50	35	29	28	—	—	—	—	—	—	—	—	—	—	2	5	4	1	5	—	—	—	—	—	—	—	—	—	—	0	0
16	119	4	1	0	0	1	—	—	—	—	—	—	—	—	—	—	—	50	30	39	40	—	—	—	—	—	—	—	—	—	—	—	3	3	0	5	—	—	—	—	—	—	—	—	—	—	—	0	1
16	120	6	0	0	0	0	0	1	—	—	—	—	—	—	—	—	—	48	35	35	50	25	49	—	—	—	—	—	—	—	—	—	3	1	0	1	1	5	—	—	—	—	—	—	—	—	—	0	0
16	121	8	0	0	1	0	0	0	0	1	—	—	—	—	—	—	—	47	34	58	55	50	35	46	39	—	—	—	—	—	—	—	2	5	3	3	4	4	3	3	—	—	—	—	—	—	—	0	1
17	122	9	0	0	1	0	1	0	1	0	0	—	—	—	—	—	—	48	44	42	47	37	40	38	52	29	—	—	—	—	—	—	1	4	0	2	3	5	1	2	1	—	—	—	—	—	—	2	0
16	123	9	0	0	1	1	0	0	0	0	0	—	—	—	—	—	—	40	42	49	45	40	44	49	41	46	—	—	—	—	—	—	2	3	2	4	4	4	2	5	2	—	—	—	—	—	—	0	3
17	124	6	0	0	1	0	0	0	—	—	—	—	—	—	—	—	—	36	44	57	46	35	38	—	—	—	—	—	—	—	—	—	3	0	6	1	4	1	—	—	—	—	—	—	—	—	—	0	0
16	125	3	1	0	0	—	—	—	—	—	—	—	—	—	—	—	—	35	32	24	—	—	—	—	—	—	—	—	—	—	—	—	2	3	2	—	—	—	—	—	—	—	—	—	—	—	—	0	0
15	126	7	1	1	0	0	1	0	1	—	—	—	—	—	—	—	—	50	41	36	53	47	50	41	—	—	—	—	—	—	—	—	3	4	1	1	2	5	4	—	—	—	—	—	—	—	—	4	0
13	127	4	0	1	1	0	—	—	—	—	—	—	—	—	—	—	—	32	28	28	39	—	—	—	—	—	—	—	—	—	—	—	2	2	0	5	—	—	—	—	—	—	—	—	—	—	—	3	0
16	128	4	1	0	1	0	—	—	—	—	—	—	—	—	—	—	—	31	52	40	59	—	—	—	—	—	—	—	—	—	—	—	1	2	1	4	—	—	—	—	—	—	—	—	—	—	—	0	0
18	129	4	0	1	0	0	—	—	—	—	—	—	—	—	—	—	—	40	34	51	44	—	—	—	—	—	—	—	—	—	—	—	4	4	3	2	—	—	—	—	—	—	—	—	—	—	—	4	0
18	130	4	1	0	0	0	—	—	—	—	—	—	—	—	—	—	—	38	36	33	57	—	—	—	—	—	—	—	—	—	—	—	3	2	0	4	—	—	—	—	—	—	—	—	—	—	—	0	3
2	131	8	1	0	0	1	1	1	0	0	—	—	—	—	—	—	—	42	34	54	48	36	29	23	48	—	—	—	—	—	—	—	1	3	4	3	7	1	0	4	—	—	—	—	—	—	—	5	0
18	132	4	0	0	0	0	—	—	—	—	—	—	—	—	—	—	—	53	36	31	51	—	—	—	—	—	—	—	—	—	—	—	1	4	2	5	—	—	—	—	—	—	—	—	—	—	—	0	0
5	133	3	1	1	0	—	—	—	—	—	—	—	—	—	—	—	—	42	45	31	—	—	—	—	—	—	—	—	—	—	—	—	1	2	4	—	—	—	—	—	—	—	—	—	—	—	—	0	3
18	134	6	1	0	0	1	1	0	—	—	—	—	—	—	—	—	—	35	32	45	48	52	45	—	—	—	—	—	—	—	—	—	1	2	1	5	3	4	—	—	—	—	—	—	—	—	—	0	0
18	135	3	0	0	0	—	—	—	—	—	—	—	—	—	—	—	—	41	30	26	—	—	—	—	—	—	—	—	—	—	—	—	4	4	1	—	—	—	—	—	—	—	—	—	—	—	—	0	0
Supplementary Table 1
This is a compilation of the received questionnaires.
We attain response from 135 teams in 18 companies. A row includes the data of a team.
The content of the first two columns is the code of company and team.
The "1-15" in the column titles refer to that the maximum of team size is 15 and each team's members responding to the survey are less than or equal to 15.
In terms of "Gender", male = 0, female = 1.
"Tenure" means the years team members have worked in the team.
"Expertise1-9" means nine different expertise. In the columns of "Expertise1-9", the number in each table cell means how many members of a team have expertise i.
"HL" is the abbreviation of humble leadership. We use a 9-item scale to measure humble leadership. Hl (i) represents the score in each item of every team member i.
"TR" = team reflexivity. TR1-TR6 refer to the 6 items. TR (i) represents the score in each item of every team member i.
"TI" = team innovation. TI1-TI4 are measured by each team leader.
[truncated: 236 more columns]
